# Supplementary material for: Hydrogels incorporating active compounds from traditional Chinese medicine for diabetic wound healing: mechanistic pathways and bioengineering progress
Source: Front Cell Dev Biol. 2025 Sep 9;13:1666646. doi: 10.3389/fcell.2025.1666646 (PMC12454359; doi:10.3389/fcell.2025.1666646)
Supplement: Supplementary file 1 [file Table2.XLSX]

## Sheet: Sheet1
Table2. Controlled Release Mechanisms of TCM in Hydrogels
Release Mechanism	Example Compounds	Hydrogel Strategy	Advantages	Challenges
Diffusion-controlled	APS, GLP	Nanofiber membranes, polysaccharide gels	Simple, sustained release	Less precise control
pH-responsive	Curcumin, Baicalin	Schiff-base dynamic bonds	Releases faster in acidic wound microenvironment	May release too quickly in chronic acidic wounds
ROS-responsive	Baicalin, Curcumin	ROS-cleavable linkers	Selective drug release under oxidative stress	ROS levels vary between patients
Enzyme-degradable	GLP, APS	MMP-sensitive gels	Responds to wound protease activity	Requires fine-tuning degradation rate
Thermo-responsive	Glycyrrhizin	Sol–gel transition	Injectable, conformable dressing	Risk of premature gelation in storage
