# Supplementary material for: Hydrogels incorporating active compounds from traditional Chinese medicine for diabetic wound healing: mechanistic pathways and bioengineering progress
Source: Front Cell Dev Biol. 2025 Sep 9;13:1666646. doi: 10.3389/fcell.2025.1666646 (PMC12454359; doi:10.3389/fcell.2025.1666646)
Supplement: Supplementary file 2 [file Table3.XLSX]

## Sheet: Sheet1
Table 3.Dosage/concentration ranges of TCM-derived compounds in hydrogels for diabetic wound healing
TCM Compound	Hydrogel Type	Reported Concentration	Model / Condition	References
Curcumin	Chitosan / Gelatin hydrogel; PVA-based hydrogel; Liposomal hydrogel	135 μg/g (liposomal hydrogel)	Ex vivo skin deposition; in vitro/in vivo evaluation	Ternullo et al. (2019)
Baicalin	Multifunctional baicalin-encapsulated hydrogel	2 mg/mL (optimal performing dose)	Drug-resistant bacteria-infected wound after radiotherapy (mouse model)	Yuan et al. (2025)
Glycyrrhetinic acid / Glycyrrhizin	Self-assembled GA hydrogel; Chitosan hydrogel	5% and 10% (w/w)	Normoglycemic & db/db diabetic mice; full-thickness wound model	Mees et al. (2023)
Astragalus polysaccharides (APS)	Electrospun PVA/APS nanofiber membrane	≈1% (w/v)	STZ-diabetic rat, full-thickness wounds	Yue et al. (2022)
Ganoderma lucidum polysaccharides (GLP/OGLP)	OGLP–CMC/SA double-network hydrogel	Not specified in abstract	Diabetic wound model; macrophage polarization, ROS reduction	Li et al. (2024c)
