# Supplementary material for: Hydrogels incorporating active compounds from traditional Chinese medicine for diabetic wound healing: mechanistic pathways and bioengineering progress
Source: Front Cell Dev Biol. 2025 Sep 9;13:1666646. doi: 10.3389/fcell.2025.1666646 (PMC12454359; doi:10.3389/fcell.2025.1666646)
Supplement: Supplementary file 3 [file Table6.XLSX]

## Sheet: Sheet1
Table6. Recent TCM-Based Hydrogels for Diabetic Wound Healing (2020–2025)
TCM Active (Source; Class)	Hydrogel Type (Composition)	Crosslink Mechanism	Diabetic Wound Model	Key Properties	Therapeutic Outcomes	Reference
Curcumin (Turmeric Curcuma longa; polyphenol)	Natural ECM hydrogel (dermal-derived matrix loaded with curcumin)	Self-assembly of collagen/ECM fibers (no added crosslinker)	STZ-induced diabetic rat, full-thickness dorsal wound	Biocompatible, biomimetic ECM; supports cell infiltration; enhances tensile strength of healed tissue	↑ Wound contraction and re-epithelialization; ↑ fibroblasts, angiogenesis (VEGF↑); ↑ collagen deposition and wound tensile strength; ↓ inflammation (TNF-α, IL-1β, neutrophils)	Alghamdi et al.（2024）
Glycyrrhizic Acid (Licorice root Glycyrrhiza spp.; triterpenoid saponin)	Hybrid IPN hydrogel (Zn²⁺-coordinated GA self-assembly + methacrylated silk fibroin)	Ionic coordination (GA–Zn²⁺) + UV photo-crosslinking of silk fibroin network	STZ-induced diabetic wounds in mice (full-thickness)	Injectable; strong yet flexible network; intrinsic immunomodulation (no exogenous cytokines needed)	↑ Macrophage M2 polarization, resolving excessive M1 inflammation; accelerated progression through inflammation, proliferation, remodeling phases; overall faster wound closure	Qian et al.（2022）
Baicalin (Scutellaria baicalensis root; flavone glycoside+A4:B9)	Natural polymer hydrogel (chitosan–dextran matrix cross-linked with baicalin derivative)	Dynamic Schiff-base bonding (reversible imine between chitosan amines and aldehyde-modified dextran/baicalin)	STZ-induced diabetic mice (full-thickness dorsal wound)	Self-healing and injectable; robust mechanical strength; pH/ROS-responsive sustained drug release	Prolonged baicalin release at wound; ↓ hyperglycemia-linked stress (pH normalization, ROS scavenging); accelerated wound closure with improved granulation and re-epithelialization (in vitro & in vivo efficacy)	Zhang et al. （2024a）
Baicalein (Scutellaria baicalensis root; flavone)	Nanocomposite hydrogel (GelMA methacrylated gelatin + baicalein/GOx-loaded ZIF-8 MOF)	Enzymatic & chemical: in situ photo-polymerization (GelMA) with embedded glucose-oxidase MOF (triggers H₂O₂ release under high glucose)	STZ-diabetic rats, 20 mm dorsal wound (S. aureus-infected)	Injectable in situ forming gel; glucose/pH-responsive (GOx consumes glucose → lowers pH, produces H₂O₂); antibacterial (Zn²⁺, H₂O₂); antioxidant (baicalein clears ROS)	~98.5% wound closure by 21 days (vs slower controls); effective MRSA/E. coli killing (~95–98% in vitro); restored mitochondrial function in hyperglycemic cells; ↓ inflammatory cytokines (TNF-α, IL-6) and ↑ angiogenesis (CD31, VEGF) in wound tissue	Qin et al. （2025）
Astragaloside IV (Astragalus membranaceus root; triterpenoid saponin)	ROS-responsive polymer hydrogel with EPC-exosomes (PF-PEG block copolymer loaded with AS-IV and EPC-derived exosomes)	Dynamic covalent and physical: ROS-cleavable linkers in polymer (phenylborate or thioether) causing degradation and payload release under oxidative stress	STZ-induced diabetic rat, full-thickness wound	Biocompatible and cell-targeted (engineered to release exosomes into endothelial progenitor cells); fast ROS-triggered degradation; thermos-responsive injectability (Pluronic-based)	↑ Endothelial cell viability and tube formation; ↓ ferroptosis (less mitochondrial lipid peroxidation); accelerated wound closure with ↑ angiogenic markers (VWF, CD31↑) and improved tissue regeneration in diabetic rats	Xiong et al. （2024）
Berberine (Coptis chinensis rhizome; isoquinoline alkaloid)	Hybrid natural polymer hydrogel (PVA/alginate hydrogel with Berberine-decorated ZnO nanocolloids)	Dual crosslink: ionic (Ca²⁺-crosslinked alginate) + PVA physical network (freeze–thaw hydrogen bonding)	STZ-induced diabetic rat, full-thickness dorsal wound	Moisture-retentive, transparent dressing; potent antioxidant (activates Nrf2/HO-1 pathway); anti-bacterial (nanoscale ZnO provides ROS and Zn²⁺)	15-day healing rate ~92.9% (vs. control lower); ↓ oxidative stress (↑Nrf2, HO-1, NQO1 by ~2.5–4.6× in vitro); ↓ inflammation (TNF-α, IL-1β, IL-6 down >50%); ↑ angiogenesis (VEGF↑3.9×, CD31↑3.2×); enhanced re-epithelialization via EGF/FGF signaling.	Yin et al. （2022）
Berberine (same as above)	Metal–organic framework (MOF) composite hydrogel (berberine-loaded Zn-BTB MOF nanoparticles in a ROS-scavenging polymer gel)	Physical entrapment + ROS-scavenging network (polyphenol-functional hydrogel that neutralizes ROS)	STZ-induced diabetic mouse, full-thickness wound	Antioxidant and antibacterial; sustained release of Zn²⁺ and berberine from MOF; hydrogel matrix (e.g. tannic-acid/PVA) absorbs excess ROS and inflammatory enzymes	↓ Excess ROS and inflammatory mediators at wound; strong antibacterial effect (Zn²⁺ + berberine synergistic); ↓ chronic inflammation, ↑ collagen deposition and re-epithelialization in diabetic wounds; significantly faster wound healing vs. controls.	Hu et al. （2023）
Berberine (same as above)	Supramolecular hydrogel (Pluronic F127 micelles loaded with berberine, in a ferrocene/β-cyclodextrin network)	Host–guest inclusion crosslinking (ferrocene–cyclodextrin); cleavable by H₂O₂/ROS (ferrocene oxidation breaks inclusion)	STZ-induced diabetic mouse, full-thickness wound	Injectable (sol–gel transition); on-demand drug release under oxidative stress; improves berberine aqueous solubility via micelles	↓ Intracellular ROS and AGE levels; promotes M2 macrophage polarization (less pro-inflammatory cytokines); ↑ collagen deposition and “high-quality” tissue remodeling; faster wound closure with reduced inflammation in vivo.	Liang et al. （2025）
20(S)-Protopanaxadiol (Panax ginseng root; triterpenoid sapogenin)	Herbal polysaccharide microspheres (Bletilla striata polysaccharide hydrogel microspheres loaded with PPD-liposomes)	Photopolymerized network (methacrylated polysaccharide UV-crosslinked into microspheres)	STZ-induced diabetic mouse, excisional wound	Injectable microgel beads fill irregular defects; high surface area for cell attachment; good biocompatibility and mechanical tunability	Synergistic angiogenesis and immune modulation: PPD ⇧VEGF, promotes endothelial cell migration/tube formation; BSP polysaccharide modulates immune microenvironment (↓ inflammation, ↑ re-epithelialization, granulation); overall accelerated angiogenesis and collagen deposition leading to improved tissue regeneration.	Guo et al. （2024）
“↑” indicates promotion, “↓” indicates inhibition，Abbreviations: STZ – streptozotocin; IPN – interpenetrating polymer network; GA – glycyrrhizic acid; GelMA – gelatin methacrylate; GOx – glucose oxidase; ZIF-8 – zeolitic imidazolate framework-8; EPC – endothelial progenitor cell; DFO – deferoxamine; MOF – metal–organic framework; BTB – 1,3,5-benzenetribenzoate (MOF ligand); ROS – reactive oxygen …
