# Supplementary material for: Hydrogels incorporating active compounds from traditional Chinese medicine for diabetic wound healing: mechanistic pathways and bioengineering progress
Source: Front Cell Dev Biol. 2025 Sep 9;13:1666646. doi: 10.3389/fcell.2025.1666646 (PMC12454359; doi:10.3389/fcell.2025.1666646)
Supplement: Supplementary file 4 [file Table4.XLSX]

## Sheet: Sheet1
Table 4. Role of TCM Components in Hydrogel Network Formation
TCM Component	Contribution to Hydrogel Network	Typical Interactions	Advantages	Limitations
Curcumin	Acts as crosslinker and stabilizer	π–π stacking with polymers, H-bonds	Improves gel stiffness, adds antioxidant activity	Poor solubility without carriers
Baicalin	Facilitates hydrogen bonding, promotes gelation	Baicalin–gelatin, Baicalin–PEG	Provides anti-inflammatory/antioxidant functions	Sensitive to degradation
Glycyrrhizin	Amphiphilic, forms micelles and gels	Self-assembly with polymers, ionic interactions	Enables supramolecular gel, improves drug solubility	May alter rheological properties
APS	Enhances viscosity, chain entanglement	Polysaccharide–PVA network	Improves biocompatibility, strengthens mechanical integrity	Limited stability in harsh wound environment
GLP	Forms H-bonds, supports double-network hydrogel	GLP–CMC/SA	Provides immunomodulation, adds bioactivity	Large molecular size may limit diffusion
