# Supplementary material for: Hydrogels incorporating active compounds from traditional Chinese medicine for diabetic wound healing: mechanistic pathways and bioengineering progress
Source: Front Cell Dev Biol. 2025 Sep 9;13:1666646. doi: 10.3389/fcell.2025.1666646 (PMC12454359; doi:10.3389/fcell.2025.1666646)
Supplement: Supplementary file 5 [file Table1.XLSX]

## Sheet: Sheet1
Table 1.Controlled release mechanisms of TCM-derived hydrogels in diabetic wounds
TCM Compound	Hydrogel Type	Release Mechanism	Key Findings	References
Curcumin	Chitosan / Gelatin hydrogel; PVA-based hydrogel	Diffusion-controlled; pH-sensitive release	Maintains antioxidant and anti-inflammatory activities; sustained release prolongs therapeutic effect in diabetic wounds	Chopra et al. (2023)
Baicalin / Baicalein	Alginate / Gelatin hydrogel; PEG-based hydrogel	Diffusion + enzyme-triggered (esterase-mediated)	Retains anti-inflammatory and antioxidant properties; promotes fibroblast proliferation and angiogenesis	Baviskar & Lodhi (2023)
Glycyrrhetinic acid / Glycyrrhizin	Chitosan hydrogel; HA-based hydrogel	pH-sensitive release; hydrogen-bond stabilized	Accelerates wound closure by sustaining anti-inflammatory effects and modulating NF-κB pathway	Mees et al. (2023)
Astragalus polysaccharides (APS)	PVA nanofiber membrane	Diffusion-controlled (nanofiber release)	APS-loaded membranes suppress inflammation, enhance collagen deposition, and promote re-epithelialization in diabetic wounds	Yue Y et al. (2022)
Ganoderma lucidum polysaccharides (GLP)	OGLP–CMC/SA double-network hydrogel	Diffusion; enzyme-sensitive degradation	GLP hydrogels promote M2 macrophage polarization, reduce ROS, suppress inflammation, and accelerate epithelial and collagen regeneration	Li et al. (2024c)
