# Supplementary material for: Hydrogels incorporating active compounds from traditional Chinese medicine for diabetic wound healing: mechanistic pathways and bioengineering progress
Source: Front Cell Dev Biol. 2025 Sep 9;13:1666646. doi: 10.3389/fcell.2025.1666646 (PMC12454359; doi:10.3389/fcell.2025.1666646)
Supplement: Supplementary file 6 [file Table5.XLSX]

## Sheet: Sheet1
Table 5. Material Properties of Self-Assembled TCM Hydrogels
Property	Examples	Benefits for Wound Healing	Limitations
Biocompatibility	APS, GLP gels	Safe, reduced cytotoxicity	May lack strong mechanics
Mechanical strength	Baicalin composite hydrogels	Maintains scaffold integrity	Excess stiffness may hinder cell migration
Injectability	Glycyrrhizin hydrogels	Minimally invasive, fills irregular wounds	Limited long-term stability
Self-healing ability	Curcumin supramolecular gels	Withstands wound motion, prolongs dressing life	May be slower to recover under repeated stress
Moisture retention	Polysaccharide-based gels	Keeps wound moist, accelerates epithelialization	Excess moisture may favor bacterial growth
