# Supplementary material for: Hydrogels incorporating active compounds from traditional Chinese medicine for diabetic wound healing: mechanistic pathways and bioengineering progress
Source: Front Cell Dev Biol. 2025 Sep 9;13:1666646. doi: 10.3389/fcell.2025.1666646 (PMC12454359; doi:10.3389/fcell.2025.1666646)
Supplement: Supplementary file 7 [file Table7.XLSX]

## Sheet: Sheet1
Table 7. Mapping of TCM-derived active compounds in hydrogels to key diabetic wound pathogeneses
Pathogenesis of Diabetic Wound	TCM Compound (in Hydrogel)	Reported Effects / Mechanism	References
Chronic inflammation	Curcumin; Glycyrrhizin; APS	Inhibition of NF-κB signaling; reduction of TNF-α and IL-1β levels	Ternullo et al. (2019); Mees et al. (2023); Yue et al. (2022)
Oxidative stress	Baicalin; Curcumin	Activation of Nrf2/HO-1 pathway; scavenging ROS	Yuan et al. (2025); Chopra et al. (2023)
Impaired angiogenesis	APS; Baicalin	Upregulation of VEGF, CD31 expression; promotion of neovascularization	Yue et al. (2022); Yuan et al. (2025)
Delayed granulation tissue & re-epithelialization	APS; GLP; Curcumin	Enhancement of fibroblast proliferation; stimulation of keratinocyte migration; collagen deposition	Li et al. (2024); Yue et al. (2022); Ternullo et al. (2019)
Immune dysfunction / macrophage imbalance	APS; GLP; Glycyrrhizin	Induction of M2 macrophage polarization; suppression of pro-inflammatory M1 phenotype	Li et al. (2024); Mees et al. (2023); Yue et al. (2022)
Microvascular dysfunction & neuropathy	Baicalin; Curcumin	Improvement of endothelial function; potential neuroprotective effect (via anti-oxidative stress)	Yuan et al. (2025); Chopra et al. (2023)
