# Supplementary material for: Hydrogels incorporating active compounds from traditional Chinese medicine for diabetic wound healing: mechanistic pathways and bioengineering progress
Source: Front Cell Dev Biol. 2025 Sep 9;13:1666646. doi: 10.3389/fcell.2025.1666646 (PMC12454359; doi:10.3389/fcell.2025.1666646)
Supplement: Supplementary file 8 [file Table8.XLSX]

## Sheet: Sheet1
Table 8.Antimicrobial actions of TCM-derived compounds in hydrogels
Compound	Antimicrobial Action	Mechanism	Representative References
Curcumin	Broad-spectrum antibacterial; anti-biofilm	Disrupts bacterial membranes; inhibits quorum sensing (QS) and biofilm formation; reduces ROS-induced bacterial survival niche	Ternullo et al. (2019); Chopra et al. (2023)
Baicalin / Baicalein	Inhibits Staphylococcus biofilm; synergistic with antibiotics	Suppresses agr/QS system; downregulates biofilm-related genes; enhances antibiotic efficacy	Yuan et al. (2025);
Glycyrrhizin / 18β-Glycyrrhetinic acid	Effective against MRSA and oral pathogens	Alters bacterial membrane integrity; reduces aggregation; synergistic antibacterial activity	Mees et al. (2023)
Astragalus polysaccharides (APS)	Indirect antibacterial effect	Enhances macrophage phagocytosis; stimulates antimicrobial peptide (LL-37) expression; promotes infection clearance	Yue et al. (2022)
Ganoderma polysaccharides (GLP/OGLP)	Weak direct antibacterial activity; supports host defense	Immunomodulatory action—induces M2 macrophage polarization; promotes wound sterilization indirectly	Li et al. (2024)
APS and GLP mainly act via immunomodulation rather than direct bactericidal activity
